# Supplementary material for: Coronary Vasospasm, an Unexpected Side Effect of Adenosine: A Case Report and Review of the Literature
Source: Case Rep Cardiol. 2025 Nov 14;2025:9174976. doi: 10.1155/cric/9174976 (PMC12638166; doi:10.1155/cric/9174976)
Supplement: Supporting Information — Additional supporting information can be found online in the Supporting Information section. Video S1 and S2: Coronary angiograms of the right coronary artery. Video S3: Coronary angiograms of the left coronary artery in baseline setting, at the start of the procedure. [file 9174976.f1.zip]

Archive with 3 entries (3 files):
- video 3_baseline lca.mp4
- video 1_baseline rca.mp4
- video 2_baseline rca2.mp4
